# Supplementary material for: Interest linkage models between new farmers and small farmers: Entrepreneurial organization form perspective
Source: PLoS One. 2023 Oct 3;18(10):e0292242. doi: 10.1371/journal.pone.0292242 (PMC10547154; doi:10.1371/journal.pone.0292242)
Supplement: S1 Data — (ZIP) [file pone.0292242.s001.zip]

Archive with 1 entries (1 files):
- nfarmer.dta
